# Supplementary material for: Evaluating Native Bacillus Strains as Potential Biocontrol Agents against Tea Anthracnose Caused by Colletotrichum fructicola
Source: Plants (Basel). 2024 Oct 15;13(20):2889. doi: 10.3390/plants13202889 (PMC11511046; doi:10.3390/plants13202889)
Supplement: Supplementary file 1 [file plants-13-02889-s001.zip]

Archive with 1 entries (1 files):
- plants-3222584-supplementary.pdf
